# Supplementary material for: Madecassic Acid—A New Scaffold for Highly Cytotoxic Agents
Source: Int J Mol Sci. 2022 Apr 14;23(8):4362. doi: 10.3390/ijms23084362 (PMC9026082; doi:10.3390/ijms23084362)
Supplement: Supplementary file 1 [file ijms-23-04362-s001.zip]

Archive with 1 entries (1 files):
- ijms-1671697-supplementary.pdf
